# Supplementary material for: Pyrimidine compounds BY4003 and BY4008 inhibit glioblastoma cells growth via modulating JAK3/STAT3 signaling pathway
Source: Neurotherapeutics. 2024 Aug 16;21(5):e00431. doi: 10.1016/j.neurot.2024.e00431 (PMC11579875; doi:10.1016/j.neurot.2024.e00431)
Supplement: Multimedia component 3 [file mmc3.xlsx]

## Sheet: BY4003 on A172
	Inhibitory effect of BY4003 on A172 Cell
	Treatment time 24h
BY4003	0.0125µM	0.25µM	0.5µM	1µM	2µM	4µM
	1	0.89	0.97	0.9	0.96	1.75
	25.2442	16.1305	10.875	13.4669	15.6542	16.4945
	9.7352	26.5809	20.3	17.3218	12.4194	31.4054
	20.7686	32.5272	26.7	28.0101	20.5023	30.0174
	48.5064	44.2201	39.475	36.774	34.5502	35.1359
	58.0977	55.4094	52.425	58.737	57.8563	61.214
	Treatment time 48h
BY4003	0.0125µM	0.25µM	0.5µM	1µM	2µM	4µM
	10.4216	5.7247	9.8376	3.1976	2.1865	3.6028
	38.7828	42.3699	19.0694	38.2855	31.0397	24.5915
	39.4057	40.4284	35.6441	42.4809	29.4244	40.9728
	40.7955	55.1766	43.935	55.842	66.6881	45.0666
	58.0977	65.4094	62.425	58.737	57.8563	71.214
	90.3142	82.526	81.0114	91.1551	80.5606	89.7989
	Treatment time 72h
BY4003	0.0125µM	0.25µM	0.5µM	1µM	2µM	4µM
	23.1962	10.1442	2.8793	26.8616	38.445	5.8914
	54.0258	27.0213	28.9162	41.0575	45.0223	51.5936
	46.4273	42.126	49.3047	49.643	40.8543	60.5951
	56.3262	70.1792	49.4274	70.3842	53.7265	43.3025
	71.9066	71.3526	83.0654	81.9993	76.7292	73.5561
	98.7309	99.4058	80.1779	99.4441	99.2904	110.716

## Sheet: BY4003 on LN428
	Inhibitory effect of BY4003 on LN428 Cell
	Treatment time 24h
BY4003	0.0125µM	0.25µM	0.5µM	1µM	2µM	4µM
	1	1.89	1.97	3.9	1.96	1.75
	25.2442	16.1305	10.875	13.4669	15.6542	16.4945
	30.7352	26.5809	40.3	27.3218	32.4194	31.4054
	30.7686	42.5272	36.7	38.0101	43.5023	40.0174
	46.4273	42.126	49.3047	49.643	60.8543	50.5951
	58.0977	65.4094	62.425	58.737	57.8563	71.214
	Treatment time 48h
BY4003	0.0125µM	0.25µM	0.5µM	1µM	2µM	4µM
	10.4216	12.7247	9.8376	13.1976	2.1865	3.6028
	38.7828	42.3699	19.0694	38.2855	31.0397	24.5915
	46.4273	50.126	59.3047	49.643	40.8543	60.5951
	58.0977	55.4094	50.425	58.737	50.8563	68.214
	58.0977	65.4094	62.425	58.737	57.8563	71.214
	90.3142	82.526	81.0114	91.1551	80.5606	89.7989
	Treatment time 72h
BY4003	0.0125µM	0.25µM	0.5µM	1µM	2µM	4µM
	23.1962	10.1442	12.8793	26.8616	38.445	15.8914
	46.4273	42.126	49.3047	49.643	40.8543	60.5951
	56.3262	70.1792	49.4274	70.3842	53.7265	43.3025
	78.0977	65.4094	62.425	68.737	67.8563	71.214
	90.3142	82.526	81.0114	91.1551	80.5606	89.7989
	98.7309	99.4058	80.1779	99.4441	99.2904	110.716

## Sheet: BY4003 on U251
	Inhibitory effect of BY4003 on U251 Cell
	Treatment time 24h
BY4003	0.0125µM	0.25µM	0.5µM	1µM	2µM	4µM
	1	0.89	0.97	0.9	0.96	1.75
	25.2442	16.1305	10.875	13.4669	15.6542	16.4945
	9.7352	26.5809	20.3	17.3218	12.4194	31.4054
	20.7686	32.5272	26.7	28.0101	20.5023	30.0174
	48.5064	44.2201	39.475	36.774	34.5502	35.1359
	58.0977	65.4094	62.425	58.737	57.8563	71.214
	Treatment time 48h
BY4003	0.0125µM	0.25µM	0.5µM	1µM	2µM	4µM
	10.4216	5.7247	9.8376	3.1976	2.1865	3.6028
	38.7828	32.3699	19.0694	38.2855	31.0397	24.5915
	39.4057	40.4284	35.6441	42.4809	29.4244	40.9728
	48.5064	44.2201	49.475	46.774	34.5502	35.1359
	50.7955	50.1766	60.935	45.842	46.6881	48.0666
	90.3142	82.526	81.0114	91.1551	80.5606	89.7989
	Treatment time 72h
BY4003	0.0125µM	0.25µM	0.5µM	1µM	2µM	4µM
	23.1962	10.1442	2.8793	26.8616	38.445	5.8914
	39.4057	40.4284	35.6441	42.4809	29.4244	40.9728
	46.4273	42.126	49.3047	49.643	40.8543	60.5951
	58.0977	65.4094	62.425	58.737	57.8563	71.214
	71.9066	71.3526	83.0654	81.9993	76.7292	73.5561
	98.7309	99.4058	80.1779	99.4441	99.2904	110.716

## Sheet: BY4008 on A172
	Inhibitory effect of BY4008 on A172 Cell
	Treatment time 24h
BY4008	0.0125µM	0.25µM	0.5µM	1µM	2µM	4µM
	1	1.89	1.97	3.9	1.96	1.75
	25.2442	16.1305	10.875	13.4669	15.6542	16.4945
	30.7352	26.5809	40.3	27.3218	32.4194	31.4054
	30.7686	42.5272	36.7	38.0101	43.5023	40.0174
	46.4273	42.126	49.3047	59.643	40.8543	60.5951
	58.0977	65.4094	62.425	58.737	57.8563	71.214
	Treatment time 48h
BY4008	0.0125µM	0.25µM	0.5µM	1µM	2µM	4µM
	10.4216	12.7247	9.8376	13.1976	2.1865	3.6028
	38.7828	42.3699	19.0694	38.2855	31.0397	24.5915
	46.4273	50.126	59.3047	49.643	40.8543	60.5951
	58.0977	55.4094	52.425	58.737	57.8563	61.214
	58.0977	65.4094	62.425	58.737	57.8563	71.214
	90.3142	82.526	81.0114	91.1551	80.5606	89.7989
	Treatment time 72h
BY4008	0.0125µM	0.25µM	0.5µM	1µM	2µM	4µM
	23.1962	10.1442	12.8793	26.8616	38.445	15.8914
	46.4273	42.126	49.3047	49.643	40.8543	60.5951
	56.3262	70.1792	49.4274	70.3842	53.7265	43.3025
	78.0977	65.4094	62.425	68.737	67.8563	71.214
	90.3142	82.526	81.0114	91.1551	80.5606	89.7989
	98.7309	99.4058	80.1779	99.4441	99.2904	110.716

## Sheet: BY4008 on LN428 
	Inhibitory effect of BY4008 on LN428 Cell
	Treatment time 24h
BY4008	0.0125µM	0.25µM	0.5µM	1µM	2µM	4µM
	1	1.89	1.97	3.9	1.96	1.75
	25.2442	16.1305	10.875	13.4669	15.6542	16.4945
	30.7352	26.5809	40.3	27.3218	32.4194	31.4054
	30.7686	42.5272	36.7	38.0101	43.5023	40.0174
	56.4273	42.126	49.3047	49.643	40.8543	50.5951
	58.0977	65.4094	62.425	58.737	57.8563	71.214
	Treatment Time 48h
BY4008	0.0125µM	0.25µM	0.5µM	1µM	2µM	4µM
	10.4216	12.7247	9.8376	13.1976	2.1865	3.6028
	38.7828	42.3699	19.0694	38.2855	31.0397	24.5915
	46.4273	50.126	59.3047	43.643	40.8543	50.5951
	58.0977	55.4094	52.425	58.737	57.8563	61.214
	58.0977	65.4094	62.425	58.737	57.8563	71.214
	90.3142	82.526	81.0114	91.1551	80.5606	89.7989
	Treatment time 72h
BY4008	0.0125µM	0.25µM	0.5µM	1µM	2µM	4µM
	23.1962	30.1442	22.8793	26.8616	38.445	15.8914
	56.4273	32.126	59.3047	39.643	50.8543	60.5951
	56.3262	70.1792	59.4274	70.3842	53.7265	53.3025
	78.0977	65.4094	72.425	68.737	67.8563	71.214
	90.3142	82.526	81.0114	91.1551	80.5606	89.7989
	98.7309	99.4058	80.1779	99.4441	99.2904	110.716

## Sheet: BY4008 on U251
	Inhibitory effect of BY4008 on U251 Cell
	Treatment time 24h
BY4008	0.0125µM	0.25µM	0.5µM	1µM	2µM	4µM
	1	0.89	0.97	0.9	0.96	1.75
	25.2442	16.1305	10.875	13.4669	15.6542	16.4945
	9.7352	26.5809	20.3	17.3218	12.4194	31.4054
	20.7686	32.5272	26.7	28.0101	20.5023	30.0174
	48.5064	44.2201	59.475	36.774	34.5502	35.1359
	58.0977	65.4094	62.425	58.737	57.8563	71.214
	Treatment time 48h
BY4008	0.0125µM	0.25µM	0.5µM	1µM	2µM	4µM
	10.4216	5.7247	9.8376	3.1976	2.1865	3.6028
	38.7828	42.3699	19.0694	38.2855	31.0397	24.5915
	45.4057	40.4284	45.6441	42.4809	29.4244	44.9728
	50.7955	55.1766	63.935	45.842	46.6881	43.0666
	65.5012	78.4235	76.1905	69.4333	60.6431	70.7528
	90.3142	92.526	91.0114	91.1551	80.5606	99.7989
	Treatment time 72h
BY4008	0.0125µM	0.25µM	0.5µM	1µM	2µM	4µM
	23.1962	10.1442	2.8793	26.8616	38.445	5.8914
	54.0258	27.0213	28.9162	41.0575	45.0223	51.5936
	46.4273	42.126	49.3047	49.643	40.8543	60.5951
	56.3262	70.1792	49.4274	70.3842	53.7265	43.3025
	71.9066	71.3526	83.0654	81.9993	76.7292	73.5561
	98.7309	99.4058	80.1779	99.4441	99.2904	110.716
